# Supplementary material for: Genetic variants and phenotypic data curated for the CAGI6 intellectual disability panel challenge
Source: Hum Genet. 2025 Feb 28;144(2-3):309–26. doi: 10.1007/s00439-025-02733-1 (PMC11976335; doi:10.1007/s00439-025-02733-1)
Supplement: Supplementary file 2 — Supplementary file2 (XLSX 209 KB) [file 439_2025_2733_MOESM2_ESM.xlsx]

## Sheet: Title
Human Genetics – CAGI6 Special Issue Genetic Variants and Phenotypic Data Curated for the CAGI6 Intellectual Disability Panel Challenge Maria Cristina Aspromonte 1,2, Alessio Del Conte 1, Roberta Polli 2,3, Demetrio Baldo 4, Francesco Benedicenti 5, Elisa Bettella 2,3, Stefania Bigoni 6, Stefania Boni 7, Claudia Ciaccio 8, Stefano D’Arrigo 8, Ilaria Donati 9, Elisa Granocchio 8, Isabella Mammi 10…
Table S1. Phenotype of the 415 individuals sequenced by the ID panel. 0= not observed; 1=observed; NA= information not available
Table S2. List of variants classified as Risk Factors identified in the NDD cohort.
Table S3. List of the genes included in the gene panel and association with Disease.

## Sheet: Table S1
CAGI patient code	ID	ASD/Autistic traits	Epilepsy	Microcephaly	Macrocaphaly	Hypotonia	Ataxia
UniPD_0003	1	0	0	0	0	NA	NA
UniPD_0005	1	1	1	NA	NA	1	NA
UniPD_0006	1	1	0	0	0	0	0
UniPD_0008	1	1	0	NA	NA	NA	NA
UniPD_0009	1	NA	NA	0	1	NA	NA
UniPD_0010	1	1	1	0	0	0	0
UniPD_0012	1	0	0	0	0	0	0
UniPD_0014	1	1	1	NA	NA	NA	NA
UniPD_0015	1	1	0	0	0	0	0
UniPD_0016	1	1	1	0	0	1	1
UniPD_0017	1	NA	1	0	1	NA	1
UniPD_0018	1	NA	1	1	0	1	NA
UniPD_0019	1	NA	1	NA	NA	0	1
UniPD_0020	1	0	1	NA	NA	1	0
UniPD_0021	1	1	NA	0	0	NA	NA
UniPD_0022	1	1	1	0	1	NA	NA
UniPD_0023	1	1	0	0	0	0	0
UniPD_0024	1	1	0	0	1	0	0
UniPD_0025	1	1	0	NA	NA	0	0
UniPD_0026	1	0	0	NA	NA	NA	NA
UniPD_0027	1	0	0	0	0	1	1
UniPD_0028	1	1	0	0	0	0	0
UniPD_0029	1	0	1	1	0	NA	NA
UniPD_0030	1	1	0	NA	NA	NA	0
UniPD_0031	1	0	0	NA	NA	NA	NA
UniPD_0032	1	1	0	NA	NA	NA	NA
UniPD_0033	1	1	1	0	0	0	0
UniPD_0034	1	0	1	0	0	0	0
UniPD_0035	1	0	0	0	0	0	0
UniPD_0036	1	1	NA	NA	NA	1	NA
UniPD_0037	1	1	0	0	0	0	0
UniPD_0038	0	1	NA	0	0	0	0
UniPD_0039	0	1	0	0	0	0	0
UniPD_0040	1	1	0	NA	NA	0	0
UniPD_0041	1	0	1	0	0	0	0
UniPD_0042	0	1	0	0	0	0	0
UniPD_0043	1	1	0	NA	NA	0	0
UniPD_0044	1	0	0	1	0	0	0
UniPD_0045	1	1	0	0	0	0	0
UniPD_0046	1	1	0	NA	NA	NA	NA
UniPD_0047	1	1	1	NA	NA	0	0
UniPD_0048	1	1	0	0	0	1	0
UniPD_0049	1	0	0	0	0	0	0
UniPD_0050	1	NA	0	0	0	NA	1
UniPD_0051	1	0	0	0	0	1	0
UniPD_0052	1	0	1	1	0	0	0
UniPD_0053	0	1	0	0	0	0	0
UniPD_0054	1	0	0	0	0	0	0
UniPD_0055	1	1	0	0	1	NA	NA
UniPD_0056	1	0	0	0	1	0	0
UniPD_0057	1	1	0	0	0	0	0
UniPD_0058	1	1	0	0	0	0	0
UniPD_0059	1	1	0	0	1	0	0
UniPD_0060	1	0	0	0	1	0	0
UniPD_0061	0	1	0	0	0	0	0
UniPD_0062	1	0	1	1	0	0	1
UniPD_0063	1	1	0	NA	NA	0	0
UniPD_0064	1	1	0	0	0	NA	NA
UniPD_0065	1	1	0	NA	NA	NA	NA
UniPD_0066	1	1	1	1	0	0	0
UniPD_0067	1	1	0	0	1	0	0
UniPD_0068	1	1	0	0	0	0	0
UniPD_0069	1	1	1	0	0	1	1
UniPD_0070	1	NA	0	0	0	1	1
UniPD_0071	1	0	0	0	1	1	0
UniPD_0072	1	0	0	0	0	1	0
UniPD_0073	NA	1	1	0	0	NA	NA
UniPD_0074	1	NA	1	NA	NA	NA	NA
UniPD_0075	1	1	1	0	0	0	0
UniPD_0076	1	1	0	0	0	0	0
UniPD_0077	1	1	0	NA	NA	0	0
UniPD_0078	1	1	0	0	0	0	0
UniPD_0079	1	NA	0	0	0	1	0
UniPD_0080	1	1	0	0	1	1	0
UniPD_0081	1	1	0	0	0	1	0
UniPD_0082	1	0	0	0	0	0	0
UniPD_0083	NA	0	0	0	0	1	0
UniPD_0084	1	1	0	0	1	0	0
UniPD_0085	1	0	1	0	0	1	1
UniPD_0086	1	0	0	0	0	0	0
UniPD_0087	1	1	NA	NA	NA	0	0
UniPD_0088	1	0	NA	0	0	NA	NA
UniPD_0089	NA	0	0	0	0	0	0
UniPD_0090	1	NA	0	1	0	NA	0
UniPD_0091	1	NA	0	0	0	0	0
UniPD_0092	1	NA	0	0	0	0	0
UniPD_0093	1	1	NA	NA	NA	NA	NA
UniPD_0094	1	1	1	0	0	0	0
UniPD_0095	1	1	0	0	1	0	0
UniPD_0096	1	1	1	1	0	NA	NA
UniPD_0097	1	1	0	1	0	0	0
UniPD_0098	1	0	0	NA	NA	NA	NA
UniPD_0099	1	1	1	0	0	0	0
UniPD_0100	1	NA	NA	NA	NA	NA	NA
UniPD_0101	1	1	0	0	0	0	0
UniPD_0102	1	0	0	NA	NA	0	0
UniPD_0103	1	0	0	0	1	1	NA
UniPD_0104	1	1	0	0	0	0	0
UniPD_0105	1	NA	0	0	0	NA	NA
UniPD_0106	1	0	1	0	0	0	0
UniPD_0107	1	1	0	0	0	0	0
UniPD_0108	NA	0	0	NA	NA	NA	NA
UniPD_0109	1	0	0	0	0	0	0
UniPD_0110	1	0	0	0	0	1	0
UniPD_0111	1	1	0	0	0	0	0
UniPD_0112	1	0	1	1	0	0	0
UniPD_0113	1	0	NA	0	0	0	0
UniPD_0114	1	1	0	0	0	0	0
UniPD_0115	1	1	0	0	0	0	0
UniPD_0116	1	0	0	0	0	0	0
UniPD_0117	1	0	NA	1	0	0	0
UniPD_0118	1	1	1	0	0	0	1
UniPD_0119	1	1	1	1	0	0	1
UniPD_0120	1	1	1	1	0	0	0
UniPD_0121	1	NA	1	NA	NA	1	NA
UniPD_0122	1	1	0	1	0	1	0
UniPD_0123	NA	1	0	0	0	0	0
UniPD_0124	1	1	0	0	0	0	0
UniPD_0125	1	1	0	0	0	1	NA
UniPD_0126	1	1	0	0	0	1	NA
UniPD_0127	1	NA	0	0	1	1	NA
UniPD_0128	NA	1	0	0	0	0	0
UniPD_0129	1	0	NA	0	1	NA	NA
UniPD_0130	1	1	1	NA	NA	0	0
UniPD_0131	1	0	1	0	0	0	0
UniPD_0132	1	NA	1	0	0	0	0
UniPD_0133	1	NA	1	0	1	0	0
UniPD_0134	1	1	NA	NA	NA	1	NA
UniPD_0135	1	1	0	0	0	0	0
UniPD_0136	1	1	1	0	0	0	1
UniPD_0137	1	0	0	0	1	1	0
UniPD_0138	NA	0	0	1	0	0	0
UniPD_0139	1	1	0	NA	NA	NA	NA
UniPD_0140	1	1	0	0	0	0	0
UniPD_0141	1	0	0	0	0	0	0
UniPD_0142	1	0	0	0	0	NA	NA
UniPD_0143	1	NA	NA	NA	NA	NA	NA
UniPD_0144	1	0	1	1	0	NA	NA
UniPD_0145	1	1	1	NA	NA	1	1
UniPD_0146	1	1	1	1	0	1	0
UniPD_0147	1	0	0	0	1	1	1
UniPD_0148	1	1	0	1	0	1	1
UniPD_0149	1	1	0	0	0	0	0
UniPD_0150	1	1	0	NA	NA	1	1
UniPD_0151	1	0	0	1	0	1	0
UniPD_0152	1	0	0	0	0	0	0
UniPD_0153	NA	1	0	0	0	NA	NA
UniPD_0154	1	1	0	0	0	NA	NA
UniPD_0155	1	NA	1	1	0	1	0
UniPD_0156	1	0	0	0	0	0	0
UniPD_0158	NA	1	0	NA	NA	0	0
UniPD_0159	1	0	0	0	1	0	0
UniPD_0160	1	NA	0	NA	NA	NA	NA
UniPD_0161	1	0	1	0	1	NA	1
UniPD_0162	1	0	0	NA	NA	NA	NA
UniPD_0163	1	1	0	0	0	0	0
UniPD_0164	1	NA	NA	NA	NA	NA	NA
UniPD_0165	1	1	1	0	0	1	0
UniPD_0166	1	1	1	0	0	1	NA
UniPD_0167	1	0	1	0	0	0	0
UniPD_0168	1	1	0	0	0	0	0
UniPD_0169	1	0	0	NA	NA	NA	NA
UniPD_0170	1	0	0	0	0	0	0
UniPD_0171	1	0	1	0	0	1	0
UniPD_0172	1	1	0	0	0	0	0
UniPD_0173	1	NA	0	NA	NA	1	0
UniPD_0174	1	NA	0	0	0	0	0
UniPD_0175	1	NA	0	0	0	0	0
UniPD_0176	1	1	0	NA	NA	NA	NA
UniPD_0177	NA	0	NA	0	0	NA	NA
UniPD_0178	1	NA	1	0	0	1	NA
UniPD_0179	1	1	0	0	0	0	0
UniPD_0180	1	0	0	0	1	0	0
UniPD_0181	1	0	0	1	0	1	0
UniPD_0182	0	1	0	0	0	0	0
UniPD_0183	1	NA	1	NA	NA	NA	NA
UniPD_0184	1	1	0	NA	NA	NA	NA
UniPD_0185	1	0	0	0	1	1	0
UniPD_0186	1	0	0	0	0	0	0
UniPD_0187	1	1	0	0	0	0	0
UniPD_0188	1	0	NA	NA	NA	0	0
UniPD_0189	1	1	0	0	0	0	0
UniPD_0190	1	0	1	0	1	NA	NA
UniPD_0191	1	0	0	0	0	0	0
UniPD_0192	1	0	0	1	0	1	NA
UniPD_0193	1	0	1	0	0	0	0
UniPD_0194	1	0	0	NA	NA	0	0
UniPD_0195	1	NA	NA	NA	NA	NA	NA
UniPD_0196	1	0	1	NA	NA	0	0
UniPD_0197	1	1	0	0	0	0	0
UniPD_0198	1	0	0	1	0	0	0
UniPD_0199	1	1	0	0	0	0	0
UniPD_0200	1	0	0	0	0	0	0
UniPD_0201	1	0	0	0	0	0	0
UniPD_0202	1	1	1	0	0	0	0
UniPD_0203	0	1	0	1	0	0	0
UniPD_0204	NA	0	0	0	0	0	0
UniPD_0205	1	0	0	1	0	1	0
UniPD_0206	1	1	0	NA	NA	0	0
UniPD_0207	NA	NA	0	NA	NA	NA	NA
UniPD_0208	NA	1	0	0	0	0	0
UniPD_0209	1	1	0	0	0	0	0
UniPD_0210	1	0	0	1	0	0	0
UniPD_0211	1	0	0	NA	NA	0	0
UniPD_0212	1	NA	0	NA	NA	1	0
UniPD_0213	1	1	0	0	0	NA	0
UniPD_0214	1	1	0	0	0	0	0
UniPD_0215	1	1	1	0	0	0	1
UniPD_0216	1	NA	NA	NA	NA	NA	NA
UniPD_0217	1	1	0	NA	NA	NA	NA
UniPD_0218	1	NA	0	0	0	0	0
UniPD_0219	1	NA	0	0	0	0	0
UniPD_0220	1	1	1	0	0	0	0
UniPD_0221	1	1	0	0	0	0	0
UniPD_0222	1	0	0	1	0	0	0
UniPD_0223	1	0	0	0	0	0	0
UniPD_0224	1	0	0	0	1	0	0
UniPD_0225	1	1	0	0	0	1	0
UniPD_0226	1	0	0	0	0	0	0
UniPD_0227	1	1	0	0	0	0	0
UniPD_0228	1	NA	0	0	0	1	1
UniPD_0229	1	NA	0	0	0	0	0
UniPD_0230	1	0	0	NA	NA	NA	NA
UniPD_0231	1	0	0	0	0	0	0
UniPD_0232	1	0	0	0	0	0	0
UniPD_0233	1	0	0	0	1	0	0
UniPD_0234	1	1	0	1	0	0	0
UniPD_0235	NA	1	0	0	0	0	0
UniPD_0236	NA	1	0	0	0	0	0
UniPD_0237	1	0	0	0	0	0	0
UniPD_0238	1	0	0	0	0	0	0
UniPD_0239	NA	1	0	0	0	0	0
UniPD_0240	1	0	0	0	0	0	0
UniPD_0241	NA	NA	1	0	0	0	0
UniPD_0242	1	0	1	0	0	0	0
UniPD_0243	1	NA	0	0	1	0	0
UniPD_0244	NA	1	0	0	0	0	0
UniPD_0245	1	NA	1	0	1	NA	NA
UniPD_0246	1	NA	0	1	0	1	NA
UniPD_0247	1	NA	0	0	0	NA	NA
UniPD_0248	1	1	0	0	1	1	NA
UniPD_0249	1	1	1	1	0	0	0
UniPD_0250	NA	1	0	0	0	0	0
UniPD_0251	1	0	1	0	1	0	0
UniPD_0252	1	0	1	0	0	0	0
UniPD_0253	1	1	1	0	0	0	NA
UniPD_0254	1	0	0	0	0	0	0
UniPD_0255	1	1	0	0	0	0	0
UniPD_0256	1	0	0	0	0	0	0
UniPD_0257	NA	1	0	0	0	NA	NA
UniPD_0258	NA	0	0	1	0	1	0
UniPD_0259	1	0	0	0	0	0	0
UniPD_0260	1	1	0	0	0	0	0
UniPD_0261	1	0	0	0	1	0	0
UniPD_0262	1	0	0	0	0	0	0
UniPD_0263	1	0	0	0	0	0	0
UniPD_0264	NA	1	0	0	0	0	0
UniPD_0265	NA	1	0	0	0	0	0
UniPD_0266	1	1	0	0	0	NA	0
UniPD_0267	1	1	0	1	0	NA	NA
UniPD_0268	NA	1	0	0	0	0	0
UniPD_0269	NA	0	0	0	0	0	0
UniPD_0270	NA	1	0	0	0	0	0
UniPD_0271	1	1	0	0	1	NA	NA
UniPD_0272	1	1	0	0	0	1	0
UniPD_0273	1	1	0	0	0	0	0
UniPD_0274	0	1	0	0	1	0	0
UniPD_0275	1	NA	0	0	1	NA	NA
UniPD_0276	NA	1	0	0	0	0	0
UniPD_0277	1	1	0	NA	NA	0	0
UniPD_0278	NA	NA	0	0	0	1	0
UniPD_0279	1	NA	0	0	0	0	0
UniPD_0280	NA	0	1	0	0	1	1
UniPD_0281	1	0	0	0	0	0	0
UniPD_0282	NA	1	0	0	0	0	0
UniPD_0283	1	NA	0	0	0	0	0
UniPD_0284	1	1	0	0	0	1	0
UniPD_0285	1	0	0	0	0	0	0
UniPD_0286	1	0	0	0	1	0	0
UniPD_0287	1	1	NA	NA	NA	NA	NA
UniPD_0288	1	0	0	0	0	0	0
UniPD_0289	NA	1	0	0	0	0	0
UniPD_0290	NA	1	0	NA	NA	NA	NA
UniPD_0291	1	0	0	0	0	0	0
UniPD_0292	1	NA	0	0	0	0	0
UniPD_0293	1	NA	0	0	1	NA	NA
UniPD_0294	1	1	0	0	0	0	0
UniPD_0295	1	0	0	0	0	0	0
UniPD_0296	NA	1	NA	NA	NA	NA	NA
UniPD_0297	NA	0	0	0	0	1	0
UniPD_0298	NA	1	1	0	0	1	0
UniPD_0299	1	1	1	NA	NA	NA	1
UniPD_0300	0	0	0	0	0	0	0
UniPD_0301	1	0	0	0	1	0	0
UniPD_0302	1	0	0	0	0	0	0
UniPD_0303	1	1	0	0	1	0	0
UniPD_0304	1	1	0	0	0	0	0
UniPD_0305	NA	NA	0	0	1	0	NA
UniPD_0306	1	NA	0	0	0	NA	NA
UniPD_0307	1	1	1	0	0	NA	NA
UniPD_0308	1	1	0	NA	NA	NA	NA
UniPD_0309	1	1	NA	0	0	1	NA
UniPD_0310	NA	1	0	0	0	0	0
UniPD_0311	1	NA	1	0	0	1	NA
UniPD_0312	NA	1	0	0	0	0	0
UniPD_0313	NA	0	0	NA	NA	1	0
UniPD_0314	1	NA	NA	NA	NA	0	0
UniPD_0315	1	1	0	0	0	0	0
UniPD_0316	1	1	1	NA	NA	NA	NA
UniPD_0317	1	1	0	0	0	0	0
UniPD_0318	1	0	0	NA	NA	NA	0
UniPD_0319	1	NA	1	1	0	1	1
UniPD_0320	NA	1	0	0	0	0	0
UniPD_0321	NA	0	0	NA	NA	NA	NA
UniPD_0322	1	0	1	0	0	1	0
UniPD_0323	1	1	0	0	1	0	0
UniPD_0324	NA	1	0	NA	NA	NA	NA
UniPD_0325	1	1	0	NA	NA	1	1
UniPD_0326	1	0	0	0	0	0	0
UniPD_0327	1	0	1	0	0	1	0
UniPD_0328	1	1	0	0	0	NA	NA
UniPD_0329	1	1	0	NA	NA	NA	NA
UniPD_0330	1	NA	1	1	0	0	0
UniPD_0331	1	NA	1	1	0	NA	NA
UniPD_0332	NA	1	0	0	0	0	0
UniPD_0333	1	1	0	0	0	0	0
UniPD_0334	1	NA	1	0	0	0	0
UniPD_0335	1	1	0	0	0	0	0
UniPD_0336	1	1	0	0	0	0	0
UniPD_0337	1	1	0	0	0	0	0
UniPD_0338	1	1	0	0	0	0	0
UniPD_0339	1	NA	NA	NA	NA	NA	NA
UniPD_0340	NA	1	0	0	0	0	0
UniPD_0341	1	1	0	0	0	0	0
UniPD_0342	1	1	0	0	0	0	0
UniPD_0343	1	1	0	0	0	0	0
UniPD_0344	1	0	1	0	0	0	1
UniPD_0345	1	0	0	0	1	0	0
UniPD_0346	1	1	1	0	1	0	0
UniPD_0347	1	1	0	0	0	0	0
UniPD_0348	1	1	0	0	1	0	0
UniPD_0349	1	1	0	0	0	0	0
UniPD_0350	1	0	0	0	0	0	0
UniPD_0351	1	0	0	0	1	0	0
UniPD_0352	1	1	0	0	0	0	1
UniPD_0353	1	0	0	1	0	0	0
UniPD_0354	1	1	0	NA	NA	0	0
UniPD_0355	1	0	0	1	0	1	0
UniPD_0356	1	1	0	0	0	0	0
UniPD_0357	1	0	0	0	0	0	0
UniPD_0358	1	1	0	0	0	NA	NA
UniPD_0359	1	NA	0	0	0	0	0
UniPD_0360	1	NA	0	0	0	0	0
UniPD_0361	1	1	0	NA	NA	0	0
UniPD_0362	1	1	1	NA	NA	NA	NA
UniPD_0363	1	NA	0	0	0	0	0
UniPD_0364	1	NA	NA	1	0	NA	NA
UniPD_0365	1	0	0	1	0	0	0
UniPD_0366	1	NA	NA	0	0	0	0
UniPD_0367	1	0	0	1	0	0	0
UniPD_0368	1	1	NA	0	0	NA	NA
UniPD_0369	1	1	0	0	0	0	0
UniPD_0370	1	0	1	0	0	0	0
UniPD_0371	0	0	1	0	0	0	0
UniPD_0372	1	0	0	1	0	1	0
UniPD_0373	1	1	0	0	0	0	0
UniPD_0374	1	0	1	0	0	0	1
UniPD_0375	1	1	0	0	0	0	0
UniPD_0376	1	0	0	0	1	0	0
UniPD_0377	1	0	NA	1	0	NA	1
UniPD_0378	1	1	0	0	1	NA	NA
UniPD_0379	1	0	0	0	0	0	0
UniPD_0380	1	0	0	0	0	1	0
UniPD_0381	1	1	0	NA	NA	NA	NA
UniPD_0382	NA	1	1	0	0	1	1
UniPD_0383	1	0	NA	0	0	NA	NA
UniPD_0384	1	0	0	0	0	0	0
UniPD_0385	1	0	0	0	0	0	0
UniPD_0386	1	1	NA	0	0	NA	NA
UniPD_0387	NA	1	1	0	0	NA	NA
UniPD_0388	1	0	1	0	0	0	0
UniPD_0389	1	1	NA	NA	NA	NA	NA
UniPD_0390	NA	1	0	0	0	NA	NA
UniPD_0391	1	0	0	0	0	0	0
UniPD_0392	NA	1	0	0	0	0	1
UniPD_0393	1	1	0	0	0	0	0
UniPD_0394	1	1	NA	0	0	0	0
UniPD_0395	1	1	0	0	0	0	1
UniPD_0396	1	1	1	1	0	NA	0
UniPD_0397	1	1	0	0	0	0	0
UniPD_0398	NA	NA	0	1	0	1	NA
UniPD_0399	1	0	0	0	1	1	NA
UniPD_0400	1	NA	0	0	0	1	0
UniPD_0401	1	1	0	0	0	0	0
UniPD_0402	1	0	0	0	0	NA	NA
UniPD_0403	1	1	0	0	0	0	0
UniPD_0404	1	1	0	0	0	0	0
UniPD_0405	NA	0	0	0	0	0	0
UniPD_0406	1	1	NA	0	0	0	0
UniPD_0407	1	1	0	NA	NA	NA	NA
UniPD_0408	1	0	0	0	0	1	0
UniPD_0409	1	0	0	0	0	1	0
UniPD_0410	1	1	NA	0	0	0	NA
UniPD_0411	1	0	1	0	0	0	0
UniPD_0412	1	0	0	0	0	0	0
UniPD_0413	1	0	0	0	0	0	0
UniPD_0414	1	0	1	0	0	NA	0
UniPD_0415	1	0	0	0	0	0	0
UniPD_0416	1	1	0	0	0	0	0
UniPD_0417	1	0	0	0	0	0	0
UniPD_0418	NA	0	0	NA	NA	NA	NA
UniPD_0419	NA	1	0	0	0	0	0
UniPD_0420	1	0	0	1	0	0	0
UniPD_0421	1	1	0	0	0	0	0
UniPD_0422	NA	NA	0	NA	NA	1	NA

## Sheet: Table S2
UNIPD	chr:pos:ref:alt	Gene	REF_SEQ	Nucleotide change	Protein change
UniPD_0057	1:155307458:C:T	ASH1L	NM_001366177.2	c.8903G>A	p.(Arg2968Gln)
UniPD_0057	1:155307458:C:T	ASH1L	NM_018489.3	c.8888G>A	p.(Arg2963Gln)
UniPD_0108	1:155340710:T:G	ASH1L	NM_001366177.2	c.6412A>C	p.(Ile2138Leu)
UniPD_0108	1:155340710:T:G	ASH1L	NM_018489.3	c.6397A>C	p.(Ile2133Leu)
UniPD_0278	1:155348172:C:T	ASH1L	NM_001366177.2	c.6247G>A	p.(Val2083Ile)
UniPD_0278	1:155348172:C:T	ASH1L	NM_018489.3	c.6232G>A	p.(Val2078Ile)
UniPD_0179	1:155408644:G:A	ASH1L	NM_001366177.2	c.5302C>T	p.(Pro1768Ser)
UniPD_0179	1:155408644:G:A	ASH1L	NM_018489.3	c.5302C>T	p.(Pro1768Ser)
UniPD_0082	1:155447966:A:C	ASH1L	NM_001366177.2	c.4695T>G	p.(Ser1565Arg)
UniPD_0082	1:155447966:A:C	ASH1L	NM_018489.3	c.4695T>G	p.(Ser1565Arg)
UniPD_0086	1:155448058:G:A	ASH1L	NM_001366177.2	c.4603C>T	p.(Arg1535Cys)
UniPD_0086	1:155448058:G:A	ASH1L	NM_018489.3	c.4603C>T	p.(Arg1535Cys)
UniPD_0190	1:155448201:T:A	ASH1L	NM_001366177.2	c.4460A>T	p.(His1487Leu)
UniPD_0190	1:155448201:T:A	ASH1L	NM_018489.3	c.4460A>T	p.(His1487Leu)
UniPD_0338	1:155449824:T:C	ASH1L	NM_001366177.2	c.2837A>G	p.(Asp946Gly)
UniPD_0338	1:155449824:T:C	ASH1L	NM_018489.3	c.2837A>G	p.(Asp946Gly)
UniPD_0045	1:155450508:C:T	ASH1L	NM_001366177.2	c.2153G>A	p.(Arg718Gln)
UniPD_0045	1:155450508:C:T	ASH1L	NM_018489.3	c.2153G>A	p.(Arg718Gln)
UniPD_0389	1:155450995:G:A	ASH1L	NM_001366177.2	c.1666C>T	p.(Pro556Ser)
UniPD_0389	1:155450995:G:A	ASH1L	NM_018489.3	c.1666C>T	p.(Pro556Ser)
UniPD_0370	1:155451072:G:T	ASH1L	NM_001366177.2	c.1589C>A	p.(Pro530Gln)
UniPD_0370	1:155451072:G:T	ASH1L	NM_018489.3	c.1589C>A	p.(Pro530Gln)
UniPD_0158	2:120567475:C:T	PTPN4	NM_002830.4	c.46C>T	p.(Arg16Ter)
UniPD_0206	2:120677679:T:C	PTPN4	NM_002830.4	c.863T>C	p.(Met288Thr)
UniPD_0105	2:149225984:A:G	MBD5	NM_001378120.1	c.472A>G	p.(Asn158Asp)
UniPD_0105	2:149225984:A:G	MBD5	NM_018328.5	c.472A>G	p.(Asn158Asp)
UniPD_0180	2:149226891:C:T	MBD5	NM_001378120.1	c.1379C>T	p.(Ser460Leu)
UniPD_0180	2:149226891:C:T	MBD5	NM_018328.5	c.1379C>T	p.(Ser460Leu)
UniPD_0065	2:149226894:G:C,A	MBD5	NM_001378120.1	c.1382G>C	p.(Arg461Pro)
UniPD_0065	2:149226894:G:C,A	MBD5	NM_018328.5	c.1382G>C	p.(Arg461Pro)
UniPD_0180	2:149226984:G:C	MBD5	NM_001378120.1	c.1472G>C	p.(Arg491Thr)
UniPD_0180	2:149226984:G:C	MBD5	NM_018328.5	c.1472G>C	p.(Arg491Thr)
UniPD_0158	2:149227167:A:G	MBD5	NM_001378120.1	c.1655A>G	p.(Lys552Arg)
UniPD_0158	2:149227167:A:G	MBD5	NM_018328.5	c.1655A>G	p.(Lys552Arg)
UniPD_0079	2:149240780:G:A	MBD5	NM_001378120.1	c.2620G>A	p.(Ala874Thr)
UniPD_0079	2:149240780:G:A	MBD5	NM_018328.5	c.2620G>A	p.(Ala874Thr)
UniPD_0281	2:240002873:C:T	HDAC4	NM_001378414.1	c.2668G>A	p.(Gly890Ser)
UniPD_0281	2:240002873:C:T	HDAC4	NM_001378415.1	c.2668G>A	p.(Gly890Ser)
UniPD_0281	2:240002873:C:T	HDAC4	NM_001378416.1	c.2653G>A	p.(Gly885Ser)
UniPD_0281	2:240002873:C:T	HDAC4	NM_001378417.1	c.2653G>A	p.(Gly885Ser)
UniPD_0281	2:240002873:C:T	HDAC4	NM_006037.4	c.2653G>A	p.(Gly885Ser)
UniPD_0307	2:240048327:C:T	HDAC4	NM_001378414.1	c.1358G>A	p.(Arg453Gln)
UniPD_0307	2:240048327:C:T	HDAC4	NM_001378415.1	c.1358G>A	p.(Arg453Gln)
UniPD_0307	2:240048327:C:T	HDAC4	NM_001378416.1	c.1343G>A	p.(Arg448Gln)
UniPD_0307	2:240048327:C:T	HDAC4	NM_001378417.1	c.1343G>A	p.(Arg448Gln)
UniPD_0307	2:240048327:C:T	HDAC4	NM_006037.4	c.1343G>A	p.(Arg448Gln)
UniPD_0416	2:240048327:C:T	HDAC4	NM_001378414.1	c.1358G>A	p.(Arg453Gln)
UniPD_0416	2:240048327:C:T	HDAC4	NM_001378415.1	c.1358G>A	p.(Arg453Gln)
UniPD_0416	2:240048327:C:T	HDAC4	NM_001378416.1	c.1343G>A	p.(Arg448Gln)
UniPD_0416	2:240048327:C:T	HDAC4	NM_001378417.1	c.1343G>A	p.(Arg448Gln)
UniPD_0416	2:240048327:C:T	HDAC4	NM_006037.4	c.1343G>A	p.(Arg448Gln)
UniPD_0029	2:240111758:G:C	HDAC4	NM_001378414.1	c.110C>G	p.(Ala37Gly)
UniPD_0029	2:240111758:G:C	HDAC4	NM_001378415.1	c.110C>G	p.(Ala37Gly)
UniPD_0029	2:240111758:G:C	HDAC4	NM_001378416.1	c.110C>G	p.(Ala37Gly)
UniPD_0029	2:240111758:G:C	HDAC4	NM_001378417.1	c.110C>G	p.(Ala37Gly)
UniPD_0029	2:240111758:G:C	HDAC4	NM_006037.4	c.110C>G	p.(Ala37Gly)
UniPD_0082	2:240111758:G:C	HDAC4	NM_001378414.1	c.110C>G	p.(Ala37Gly)
UniPD_0082	2:240111758:G:C	HDAC4	NM_001378415.1	c.110C>G	p.(Ala37Gly)
UniPD_0082	2:240111758:G:C	HDAC4	NM_001378416.1	c.110C>G	p.(Ala37Gly)
UniPD_0082	2:240111758:G:C	HDAC4	NM_001378417.1	c.110C>G	p.(Ala37Gly)
UniPD_0082	2:240111758:G:C	HDAC4	NM_006037.4	c.110C>G	p.(Ala37Gly)
UniPD_0304	7:103162584:A:T	RELN	NM_005045.4	c.7553T>A	p.(Leu2518His)
UniPD_0304	7:103162584:A:T	RELN	NM_173054.3	c.7553T>A	p.(Leu2518His)
UniPD_0236	7:103162626:C:T	RELN	NM_005045.4	c.7511G>A	p.(Gly2504Asp)
UniPD_0236	7:103162626:C:T	RELN	NM_173054.3	c.7511G>A	p.(Gly2504Asp)
UniPD_0216	7:103175779:G:A	RELN	NM_005045.4	c.7333C>T	p.(Leu2445Phe)
UniPD_0216	7:103175779:G:A	RELN	NM_173054.3	c.7333C>T	p.(Leu2445Phe)
UniPD_0304	7:103180700:G:A	RELN	NM_005045.4	c.6874C>T	p.(Arg2292Cys)
UniPD_0304	7:103180700:G:A	RELN	NM_173054.3	c.6874C>T	p.(Arg2292Cys)
UniPD_0068	7:103191646:A:C	RELN	NM_005045.4	c.6170T>G	p.(Leu2057Arg)
UniPD_0068	7:103191646:A:C	RELN	NM_173054.3	c.6170T>G	p.(Leu2057Arg)
UniPD_0397	7:103191647:G:A	RELN	NM_005045.4	c.6169C>T	p.(Leu2057Phe)
UniPD_0397	7:103191647:G:A	RELN	NM_173054.3	c.6169C>T	p.(Leu2057Phe)
UniPD_0177	7:103191670:G:A	RELN	NM_005045.4	c.6146C>T	p.(Ala2049Val)
UniPD_0177	7:103191670:G:A	RELN	NM_173054.3	c.6146C>T	p.(Ala2049Val)
UniPD_0169	7:103206817:C:A	RELN	NM_005045.4	c.4790G>T	p.(Gly1597Val)
UniPD_0169	7:103206817:C:A	RELN	NM_173054.3	c.4790G>T	p.(Gly1597Val)
UniPD_0073	7:103207155:C:T	RELN	NM_005045.4	c.4640G>A	p.(Arg1547Gln)
UniPD_0073	7:103207155:C:T	RELN	NM_173054.3	c.4640G>A	p.(Arg1547Gln)
UniPD_0135	7:103216138:C:T	RELN	NM_005045.4	c.4160G>A	p.(Arg1387Gln)
UniPD_0135	7:103216138:C:T	RELN	NM_173054.3	c.4160G>A	p.(Arg1387Gln)
UniPD_0177	7:103275885:A:G	RELN	NM_005045.4	c.2452T>C	p.(Tyr818His)
UniPD_0177	7:103275885:A:G	RELN	NM_173054.3	c.2452T>C	p.(Tyr818His)
UniPD_0227	7:103275885:A:G	RELN	NM_005045.4	c.2452T>C	p.(Tyr818His)
UniPD_0227	7:103275885:A:G	RELN	NM_173054.3	c.2452T>C	p.(Tyr818His)
UniPD_0262	7:103276817:T:C	RELN	NM_005045.4	c.2168A>G	p.(Tyr723Cys)
UniPD_0262	7:103276817:T:C	RELN	NM_173054.3	c.2168A>G	p.(Tyr723Cys)
UniPD_0203	7:103290737:CAT:C	RELN	NM_005045.4	c.1984_1985del	p.(Met662ValfsTer4)
UniPD_0203	7:103290737:CAT:C	RELN	NM_173054.3	c.1984_1985del	p.(Met662ValfsTer4)
UniPD_0341	7:103292204:C:T	RELN	NM_005045.4	c.1796G>A	p.(Arg599His)
UniPD_0341	7:103292204:C:T	RELN	NM_173054.3	c.1796G>A	p.(Arg599His)
UniPD_0106	7:103293206:C:G	RELN	NM_005045.4	c.1555G>C	p.(Val519Leu)
UniPD_0106	7:103293206:C:G	RELN	NM_173054.3	c.1555G>C	p.(Val519Leu)
UniPD_0192	7:103322621:G:T	RELN	NM_005045.4	c.1231C>A	p.(Leu411Ile)
UniPD_0192	7:103322621:G:T	RELN	NM_173054.3	c.1231C>A	p.(Leu411Ile)
UniPD_0321	7:146741075:G:A	CNTNAP2	NM_014141.6	c.479G>A	p.(Arg160His)
UniPD_0084	7:146818164:G:A	CNTNAP2	NM_014141.6	c.848G>A	p.(Arg283His)
UniPD_0199	7:146818214:C:T	CNTNAP2	NM_014141.6	c.898C>T	p.(Arg300Cys)
UniPD_0360	7:146829371:C:T	CNTNAP2	NM_014141.6	c.1118C>T	p.(Thr373Met)
UniPD_0118	7:147600695:G:A	CNTNAP2	NM_014141.6	c.2137G>A	p.(Glu713Lys)
UniPD_0035	7:147600800:G:T	CNTNAP2	NM_014141.6	c.2242G>T	p.(Asp748Tyr)
UniPD_0025	7:147844678:C:T	CNTNAP2	NM_014141.6	c.2650C>T	p.(Arg884Trp)
UniPD_0349	11:70333738:A:C	SHANK2	NM_001379226.1	c.1523T>G	p.(Ile508Ser)
UniPD_0349	11:70333738:A:C	SHANK2	NM_012309.5	c.2660T>G	p.(Ile887Ser)
UniPD_0349	11:70333738:A:C	SHANK2	NM_133266.5	c.896T>G	p.(Ile299Ser)
UniPD_0066	11:70666733:G:A	SHANK2	NM_001379226.1	c.92C>T	p.(Thr31Met)
UniPD_0066	11:70666733:G:A	SHANK2	NM_012309.5	c.1229C>T	p.(Thr410Met)
UniPD_0120	11:70666733:G:A	SHANK2	NM_001379226.1	c.92C>T	p.(Thr31Met)
UniPD_0120	11:70666733:G:A	SHANK2	NM_012309.5	c.1229C>T	p.(Thr410Met)
UniPD_0186	11:70666733:G:A	SHANK2	NM_001379226.1	c.92C>T	p.(Thr31Met)
UniPD_0186	11:70666733:G:A	SHANK2	NM_012309.5	c.1229C>T	p.(Thr410Met)
UniPD_0213	11:70666733:G:A	SHANK2	NM_001379226.1	c.92C>T	p.(Thr31Met)
UniPD_0213	11:70666733:G:A	SHANK2	NM_012309.5	c.1229C>T	p.(Thr410Met)
UniPD_0094	11:70803606:A:C	SHANK2	NM_012309.5	c.774T>G	p.(Asp258Glu)
UniPD_0118	11:126301395:C:T	SHANK2	NM_001161707.1	c.1615G>A	p.(Gly539Arg)
UniPD_0118	11:126301395:C:T	KIRREL3	NM_001301097.1	c.1579G>A	p.(Gly527Arg)
UniPD_0118	11:126301395:C:T	KIRREL3	NM_032531.4	c.1615G>A	p.(Gly539Arg)
UniPD_0094	11:126306784:C:T	KIRREL3	NM_001161707.1	c.1474G>A	p.(Asp492Asn)
UniPD_0094	11:126306784:C:T	KIRREL3	NM_001301097.1	c.1474G>A	p.(Asp492Asn)
UniPD_0094	11:126306784:C:T	KIRREL3	NM_032531.4	c.1474G>A	p.(Asp492Asn)
UniPD_0185	11:126306852:G:A	KIRREL3	NM_001161707.1	c.1406C>T	p.(Thr469Met)
UniPD_0185	11:126306852:G:A	KIRREL3	NM_001301097.1	c.1406C>T	p.(Thr469Met)
UniPD_0185	11:126306852:G:A	KIRREL3	NM_032531.4	c.1406C>T	p.(Thr469Met)
UniPD_0402	11:126314880:C:T	KIRREL3	NM_001161707.1	c.1246G>A	p.(Val416Ile)
UniPD_0402	11:126314880:C:T	KIRREL3	NM_001301097.1	c.1246G>A	p.(Val416Ile)
UniPD_0402	11:126314880:C:T	KIRREL3	NM_032531.4	c.1246G>A	p.(Val416Ile)
UniPD_0225	11:126333111:C:T	KIRREL3	NM_001161707.1	c.683G>A	p.(Arg228His)
UniPD_0225	11:126333111:C:T	KIRREL3	NM_001301097.1	c.683G>A	p.(Arg228His)
UniPD_0225	11:126333111:C:T	KIRREL3	NM_032531.4	c.683G>A	p.(Arg228His)
UniPD_0217	11:126396519:G:A	KIRREL3	NM_001161707.1	c.197C>T	p.(Thr66Met)
UniPD_0217	11:126396519:G:A	KIRREL3	NM_001301097.1	c.197C>T	p.(Thr66Met)
UniPD_0217	11:126396519:G:A	KIRREL3	NM_032531.4	c.197C>T	p.(Thr66Met)
UniPD_0275	14:21854106:G:T	CHD8	NM_001170629.2	c.7412C>A	p.(Pro2471His)
UniPD_0275	14:21854106:G:T	CHD8	NM_020920.4	c.6575C>A	p.(Pro2192His)
UniPD_0183	14:21860673:A:T	CHD8	NM_001170629.2	c.6764T>A	p.(Ile2255Asn)
UniPD_0183	14:21860673:A:T	CHD8	NM_020920.4	c.5927T>A	p.(Ile1976Asn)
UniPD_0074	14:21860791:G:A	CHD8	NM_001170629.2	c.6646C>T	p.(Pro2216Ser)
UniPD_0074	14:21860791:G:A	CHD8	NM_020920.4	c.5809C>T	p.(Pro1937Ser)
UniPD_0416	14:21862172:G:A	CHD8	NM_001170629.2	c.5782C>T	p.(Arg1928Trp)
UniPD_0416	14:21862172:G:A	CHD8	NM_020920.4	c.4945C>T	p.(Arg1649Trp)
UniPD_0403	14:21862309:C:T	CHD8	NM_001170629.2	c.5645G>A	p.(Arg1882Lys)
UniPD_0403	14:21862309:C:T	CHD8	NM_020920.4	c.4808G>A	p.(Arg1603Lys)
UniPD_0270	14:21871578:GAGTAACCACAG:G	CHD8	NM_001170629.2	c.3518+27_3518+37del	p.?
UniPD_0270	14:21871578:GAGTAACCACAG:G	CHD8	NM_020920.4	c.2681+27_2681+37del	p.?
UniPD_0170	14:21878008:A:G	CHD8	NM_001170629.2	c.2364+2T>C	p.?
UniPD_0170	14:21878008:A:G	CHD8	NM_020920.4	c.1527+2T>C	p.?
UniPD_0366	14:21881137:G:C	CHD8	NM_001170629.2	c.2161C>G	p.(Pro721Ala)
UniPD_0366	14:21881137:G:C	CHD8	NM_020920.4	c.1324C>G	p.(Pro442Ala)
UniPD_0181	14:21897308:C:T	CHD8	NM_001170629.2	c.1030G>A	p.(Val344Met)
UniPD_0181	14:21897308:C:T	CHD8	NM_020920.4	c.193G>A	p.(Val65Met)
UniPD_0361	14:21897308:C:T	CHD8	NM_001170629.2	c.1030G>A	p.(Val344Met)
UniPD_0361	14:21897308:C:T	CHD8	NM_020920.4	c.193G>A	p.(Val65Met)
UniPD_0053	17:8384692:C:T	MYH10	NM_001256012.3	c.5212G>A	p.(Glu1738Lys)
UniPD_0053	17:8384692:C:T	MYH10	NM_001256095.2	c.5146G>A	p.(Glu1716Lys)
UniPD_0053	17:8384692:C:T	MYH10	NM_001375266.1	c.5149G>A	p.(Glu1717Lys)
UniPD_0053	17:8384692:C:T	MYH10	NM_005964.5	c.5119G>A	p.(Glu1707Lys)
UniPD_0090	17:8390869:C:T	MYH10	NM_001256012.3	c.4928G>A	p.(Arg1643Gln)
UniPD_0090	17:8390869:C:T	MYH10	NM_001256095.2	c.4862G>A	p.(Arg1621Gln)
UniPD_0090	17:8390869:C:T	MYH10	NM_001375266.1	c.4865G>A	p.(Arg1622Gln)
UniPD_0090	17:8390869:C:T	MYH10	NM_005964.5	c.4835G>A	p.(Arg1612Gln)
UniPD_0182	17:8393767:G:A	MYH10	NM_001256012.3	c.4775C>T	p.(Ala1592Val)
UniPD_0182	17:8393767:G:A	MYH10	NM_001256095.2	c.4709C>T	p.(Ala1570Val)
UniPD_0182	17:8393767:G:A	MYH10	NM_001375266.1	c.4712C>T	p.(Ala1571Val)
UniPD_0182	17:8393767:G:A	MYH10	NM_005964.5	c.4682C>T	p.(Ala1561Val)
UniPD_0101	17:8402634:C:T	MYH10	NM_001256012.3	c.3905G>A	p.(Gly1302Asp)
UniPD_0101	17:8402634:C:T	MYH10	NM_001256095.2	c.3839G>A	p.(Gly1280Asp)
UniPD_0101	17:8402634:C:T	MYH10	NM_001375266.1	c.3842G>A	p.(Gly1281Asp)
UniPD_0101	17:8402634:C:T	MYH10	NM_005964.5	c.3812G>A	p.(Gly1271Asp)
UniPD_0390	17:8438815:T:G	MYH10	NM_001256012.3	c.1784A>C	p.(Asp595Ala)
UniPD_0390	17:8438815:T:G	MYH10	NM_001256095.2	c.1781A>C	p.(Asp594Ala)
UniPD_0390	17:8438815:T:G	MYH10	NM_001375266.1	c.1784A>C	p.(Asp595Ala)
UniPD_0390	17:8438815:T:G	MYH10	NM_005964.5	c.1754A>C	p.(Asp585Ala)
UniPD_0253	17:8445475:T:C	MYH10	NM_001256012.3	c.1555A>G	p.(Ile519Val)
UniPD_0253	17:8445475:T:C	MYH10	NM_001256095.2	c.1552A>G	p.(Ile518Val)
UniPD_0253	17:8445475:T:C	MYH10	NM_001375266.1	c.1555A>G	p.(Ile519Val)
UniPD_0253	17:8445475:T:C	MYH10	NM_005964.5	c.1525A>G	p.(Ile509Val)
UniPD_0180	17:8445517:C:G	MYH10	NM_001256012.3	c.1513G>C	p.(Glu505Gln)
UniPD_0180	17:8445517:C:G	MYH10	NM_001256095.2	c.1510G>C	p.(Glu504Gln)
UniPD_0180	17:8445517:C:G	MYH10	NM_001375266.1	c.1513G>C	p.(Glu505Gln)
UniPD_0180	17:8445517:C:G	MYH10	NM_005964.5	c.1483G>C	p.(Glu495Gln)
UniPD_0260	17:61466062:GAAG:G	TANC2	NM_025185.4	c.2537_2539del	p.(Glu846del)
UniPD_0299	17:61492928:G:T	TANC2	NM_025185.4	c.3808G>T	p.(Ala1270Ser)
UniPD_0259	18:19321742:C:G	MIB1	NM_020774.4	c.198C>G	p.(Tyr66Ter)
UniPD_0236	18:19345796:G:A	MIB1	NM_020774.4	c.293G>A	p.(Trp98Ter)
UniPD_0174	18:19371523:G:A	MIB1	NM_020774.4	c.1092+5G>A	p.?
UniPD_0420	18:19378063:C:T	MIB1	NM_020774.4	c.1111C>T	p.(Arg371Ter)
UniPD_0250	18:19395686:G:A	MIB1	NM_020774.4	c.1589G>A	p.(Arg530Gln)
UniPD_0358	18:19399549:A:T	MIB1	NM_020774.4	c.1771A>T	p.(Ile591Phe)
UniPD_0361	18:19427026:A:T	MIB1	NM_020774.4	c.2333A>T	p.(Asp778Val)
UniPD_0259	18:19438608:GTAA:G	MIB1	NM_020774.4	c.2880+6_2880+8del	p.?
UniPD_0300	18:44579264:G:A	KATNAL2	NM_001353899.1	c.214G>A	p.(Ala72Thr)
UniPD_0300	18:44579264:G:A	KATNAL2	NM_001353900.1	c.214G>A	p.(Ala72Thr)
UniPD_0300	18:44579264:G:A	KATNAL2	NM_001353901.1	c.136G>A	p.(Ala46Thr)
UniPD_0300	18:44579264:G:A	KATNAL2	NM_001353902.1	c.214G>A	p.(Ala72Thr)
UniPD_0300	18:44579264:G:A	KATNAL2	NM_001353903.1	c.-1-5342G>A	p.?
UniPD_0300	18:44579264:G:A	KATNAL2	NM_001353904.1	c.-1-5342G>A	p.?
UniPD_0300	18:44579264:G:A	KATNAL2	NM_001353905.1	c.-210G>A	p.?
UniPD_0300	18:44579264:G:A	KATNAL2	NM_001353906.1	c.-1-5342G>A	p.?
UniPD_0300	18:44579264:G:A	KATNAL2	NM_001353907.1	c.-1-5342G>A	p.?
UniPD_0300	18:44579264:G:A	KATNAL2	NM_001353908.1	c.-1-5342G>A	p.?
UniPD_0300	18:44579264:G:A	KATNAL2	NM_001353909.1	c.-1-5342G>A	p.?
UniPD_0300	18:44579264:G:A	KATNAL2	NM_001367621.1	c.136G>A	p.(Ala46Thr)
UniPD_0300	18:44579264:G:A	KATNAL2	NM_001387690.1	c.136G>A	p.(Ala46Thr)
UniPD_0300	18:44579264:G:A	KATNAL2	NM_031303.3	c.-81G>A	p.?
UniPD_0113	18:44579347:G:A	KATNAL2	NM_001353899.1	c.297G>A	p.(Met99Ile)
UniPD_0113	18:44579347:G:A	KATNAL2	NM_001353900.1	c.297G>A	p.(Met99Ile)
UniPD_0113	18:44579347:G:A	KATNAL2	NM_001353901.1	c.219G>A	p.(Met73Ile)
UniPD_0113	18:44579347:G:A	KATNAL2	NM_001353902.1	c.297G>A	p.(Met99Ile)
UniPD_0113	18:44579347:G:A	KATNAL2	NM_001353903.1	c.-1-5259G>A	p.?
UniPD_0113	18:44579347:G:A	KATNAL2	NM_001353904.1	c.-1-5259G>A	p.?
UniPD_0113	18:44579347:G:A	KATNAL2	NM_001353905.1	c.-127G>A	p.?
UniPD_0113	18:44579347:G:A	KATNAL2	NM_001353906.1	c.-1-5259G>A	p.?
UniPD_0113	18:44579347:G:A	KATNAL2	NM_001353907.1	c.-1-5259G>A	p.?
UniPD_0113	18:44579347:G:A	KATNAL2	NM_001353908.1	c.-1-5259G>A	p.?
UniPD_0113	18:44579347:G:A	KATNAL2	NM_001353909.1	c.-1-5259G>A	p.?
UniPD_0113	18:44579347:G:A	KATNAL2	NM_001367621.1	c.219G>A	p.(Met73Ile)
UniPD_0113	18:44579347:G:A	KATNAL2	NM_001387690.1	c.219G>A	p.(Met73Ile)
UniPD_0113	18:44579347:G:A	KATNAL2	NM_031303.3	c.3G>A	p.(Met1?)
UniPD_0191	18:44589356:A:G	KATNAL2	NM_001353899.1	c.641A>G	p.(Asp214Gly)
UniPD_0191	18:44589356:A:G	KATNAL2	NM_001353900.1	c.638A>G	p.(Asp213Gly)
UniPD_0191	18:44589356:A:G	KATNAL2	NM_001353901.1	c.563A>G	p.(Asp188Gly)
UniPD_0191	18:44589356:A:G	KATNAL2	NM_001353902.1	c.641A>G	p.(Asp214Gly)
UniPD_0191	18:44589356:A:G	KATNAL2	NM_001353903.1	c.230A>G	p.(Asp77Gly)
UniPD_0191	18:44589356:A:G	KATNAL2	NM_001353904.1	c.230A>G	p.(Asp77Gly)
UniPD_0191	18:44589356:A:G	KATNAL2	NM_001353905.1	c.230A>G	p.(Asp77Gly)
UniPD_0191	18:44589356:A:G	KATNAL2	NM_001353906.1	c.230A>G	p.(Asp77Gly)
UniPD_0191	18:44589356:A:G	KATNAL2	NM_001353907.1	c.230A>G	p.(Asp77Gly)
UniPD_0191	18:44589356:A:G	KATNAL2	NM_001353908.1	c.230A>G	p.(Asp77Gly)
UniPD_0191	18:44589356:A:G	KATNAL2	NM_001353909.1	c.230A>G	p.(Asp77Gly)
UniPD_0191	18:44589356:A:G	KATNAL2	NM_001367621.1	c.563A>G	p.(Asp188Gly)
UniPD_0191	18:44589356:A:G	KATNAL2	NM_001387690.1	c.563A>G	p.(Asp188Gly)
UniPD_0191	18:44589356:A:G	KATNAL2	NM_031303.3	c.347A>G	p.(Asp116Gly)
UniPD_0293	18:44589706:C:T	KATNAL2	NM_001353899.1	c.778C>T	p.(Arg260Ter)
UniPD_0293	18:44589706:C:T	KATNAL2	NM_001353900.1	c.775C>T	p.(Arg259Ter)
UniPD_0293	18:44589706:C:T	KATNAL2	NM_001353901.1	c.700C>T	p.(Arg234Ter)
UniPD_0293	18:44589706:C:T	KATNAL2	NM_001353902.1	c.778C>T	p.(Arg260Ter)
UniPD_0293	18:44589706:C:T	KATNAL2	NM_001353903.1	c.367C>T	p.(Arg123Ter)
UniPD_0293	18:44589706:C:T	KATNAL2	NM_001353904.1	c.367C>T	p.(Arg123Ter)
UniPD_0293	18:44589706:C:T	KATNAL2	NM_001353905.1	c.367C>T	p.(Arg123Ter)
UniPD_0293	18:44589706:C:T	KATNAL2	NM_001353906.1	c.367C>T	p.(Arg123Ter)
UniPD_0293	18:44589706:C:T	KATNAL2	NM_001353907.1	c.367C>T	p.(Arg123Ter)
UniPD_0293	18:44589706:C:T	KATNAL2	NM_001353908.1	c.367C>T	p.(Arg123Ter)
UniPD_0293	18:44589706:C:T	KATNAL2	NM_001353909.1	c.367C>T	p.(Arg123Ter)
UniPD_0293	18:44589706:C:T	KATNAL2	NM_001367621.1	c.700C>T	p.(Arg234Ter)
UniPD_0293	18:44589706:C:T	KATNAL2	NM_001387690.1	c.700C>T	p.(Arg234Ter)
UniPD_0293	18:44589706:C:T	KATNAL2	NM_031303.3	c.484C>T	p.(Arg162Ter)
UniPD_0316	18:44595922:C:T	KATNAL2	NM_001353899.1	c.1037C>T	p.(Ala346Val)
UniPD_0316	18:44595922:C:T	KATNAL2	NM_001353900.1	c.1034C>T	p.(Ala345Val)
UniPD_0316	18:44595922:C:T	KATNAL2	NM_001353901.1	c.959C>T	p.(Ala320Val)
UniPD_0316	18:44595922:C:T	KATNAL2	NM_001353902.1	c.938C>T	p.(Ala313Val)
UniPD_0316	18:44595922:C:T	KATNAL2	NM_001353903.1	c.626C>T	p.(Ala209Val)
UniPD_0316	18:44595922:C:T	KATNAL2	NM_001353904.1	c.527C>T	p.(Ala176Val)
UniPD_0316	18:44595922:C:T	KATNAL2	NM_001353905.1	c.626C>T	p.(Ala209Val)
UniPD_0316	18:44595922:C:T	KATNAL2	NM_001353906.1	c.626C>T	p.(Ala209Val)
UniPD_0316	18:44595922:C:T	KATNAL2	NM_001353907.1	c.626C>T	p.(Ala209Val)
UniPD_0316	18:44595922:C:T	KATNAL2	NM_001353908.1	c.527C>T	p.(Ala176Val)
UniPD_0316	18:44595922:C:T	KATNAL2	NM_001353909.1	c.527C>T	p.(Ala176Val)
UniPD_0316	18:44595922:C:T	KATNAL2	NM_001367621.1	c.959C>T	p.(Ala320Val)
UniPD_0316	18:44595922:C:T	KATNAL2	NM_001387690.1	c.959C>T	p.(Ala320Val)
UniPD_0316	18:44595922:C:T	KATNAL2	NM_031303.3	c.743C>T	p.(Ala248Val)
UniPD_0358	18:44626688:G:A	KATNAL2	NM_001353899.1	c.1516G>A	p.(Val506Met)
UniPD_0358	18:44626688:G:A	KATNAL2	NM_001353900.1	c.1513G>A	p.(Val505Met)
UniPD_0358	18:44626688:G:A	KATNAL2	NM_001353903.1	c.1105G>A	p.(Val369Met)
UniPD_0358	18:44626688:G:A	KATNAL2	NM_001353904.1	c.1006G>A	p.(Val336Met)
UniPD_0358	18:44626688:G:A	KATNAL2	NM_001367621.1	c.1438G>A	p.(Val480Met)
UniPD_0358	18:44626688:G:A	KATNAL2	NM_001387690.1	c.1438G>A	p.(Val480Met)
UniPD_0358	18:44626688:G:A	KATNAL2	NM_031303.3	c.1222G>A	p.(Val408Met)
UniPD_0363	18:44626688:G:A	KATNAL2	NM_001353899.1	c.1516G>A	p.(Val506Met)
UniPD_0363	18:44626688:G:A	KATNAL2	NM_001353900.1	c.1513G>A	p.(Val505Met)
UniPD_0363	18:44626688:G:A	KATNAL2	NM_001353903.1	c.1105G>A	p.(Val369Met)
UniPD_0363	18:44626688:G:A	KATNAL2	NM_001353904.1	c.1006G>A	p.(Val336Met)
UniPD_0363	18:44626688:G:A	KATNAL2	NM_001367621.1	c.1438G>A	p.(Val480Met)
UniPD_0363	18:44626688:G:A	KATNAL2	NM_001387690.1	c.1438G>A	p.(Val480Met)
UniPD_0363	18:44626688:G:A	KATNAL2	NM_031303.3	c.1222G>A	p.(Val408Met)
UniPD_0150	X:70389610:G:A	NLGN3	NM_001166660.2	c.2090G>A	p.(Arg697His)
UniPD_0150	X:70389610:G:A	NLGN3	NM_001321276.2	c.1799G>A	p.(Arg600His)
UniPD_0150	X:70389610:G:A	NLGN3	NM_018977.4	c.2150G>A	p.(Arg717His)
UniPD_0150	X:70389610:G:A	NLGN3	NM_181303.2	c.2210G>A	p.(Arg737His)
UniPD_0384	6:102124560:C:T	GRIK2	NM_001166247.1	c.604C>T	p.(Arg202Cys)
UniPD_0384	6:102124560:C:T	GRIK2	NM_021956.5	c.604C>T	p.(Arg202Cys)
UniPD_0384	6:102124560:C:T	GRIK2	NM_175768.3	c.604C>T	p.(Arg202Cys)
UniPD_0404	6:102124560:C:T	GRIK2	NM_001166247.1	c.604C>T	p.(Arg202Cys)
UniPD_0404	6:102124560:C:T	GRIK2	NM_021956.5	c.604C>T	p.(Arg202Cys)
UniPD_0404	6:102124560:C:T	GRIK2	NM_175768.3	c.604C>T	p.(Arg202Cys)
UniPD_0240	10:28872359:CAAC:C	WAC	NM_016628.5	c.307_309del	p.(Asn103del)
UniPD_0240	10:28872359:CAAC:C	WAC	NM_100264.3	c.172_174del	p.(Asn58del)
UniPD_0240	10:28872359:CAAC:C	WAC	NM_100486.4	c.307_309del	p.(Asn103del)
UniPD_0249	12:116413358:T:A	MED13L	NM_015335.5	c.5550A>T	p.(Leu1850Phe)
UniPD_0146	16:9858738:G:A	GRIN2A	NM_000833.5	c.2663C>T	p.(Thr888Met)
UniPD_0146	16:9858738:G:A	GRIN2A	NM_001134407.3	c.2663C>T	p.(Thr888Met)
UniPD_0146	16:9858738:G:A	GRIN2A	NM_001134408.2	c.2663C>T	p.(Thr888Met)
UniPD_0263	16:10274018:G:C	GRIN2A	NM_000833.5	c.251C>G	p.(Thr84Arg)
UniPD_0263	16:10274018:G:C	GRIN2A	NM_001134407.3	c.251C>G	p.(Thr84Arg)
UniPD_0263	16:10274018:G:C	GRIN2A	NM_001134408.2	c.251C>G	p.(Thr84Arg)
UniPD_0133	17:61457101:T:G	TANC2	NM_025185.4	c.2383T>G	p.(Phe795Val)
UniPD_0088	17:61489483:C:G	TANC2	NM_025185.4	c.3668C>G	p.(Ala1223Gly)
UniPD_0134	18:42532532:C:T	SETBP1	NM_001379141.1	c.3227C>T	p.(Ser1076Leu)
UniPD_0134	18:42532532:C:T	SETBP1	NM_001379142.1	c.3227C>T	p.(Ser1076Leu)
UniPD_0134	18:42532532:C:T	SETBP1	NM_015559.3	c.3227C>T	p.(Ser1076Leu)
UniPD_0387	X:20227378:C:T	RPS6KA3	NM_004586.3	c.243+28G>A	p.?
UniPD_0093	X:53280055:C:T	IQSEC2	NM_001111125.3	c.1703G>A	p.(Arg568His)
UniPD_0093	X:53280055:C:T	IQSEC2	NM_015075.2	c.1088G>A	p.(Arg363His)
UniPD_0171	X:122319685:T:C	GRIA3	NM_000828.5	c.111T>C	p.(Gly37=)
UniPD_0171	X:122319685:T:C	GRIA3	NM_001256743.2	c.111T>C	p.(Gly37=)
UniPD_0171	X:122319685:T:C	GRIA3	NM_007325.5	c.111T>C	p.(Gly37=)

## Sheet: Table S3
Gene	Chr band	Inheritance pattern	Phenotype MIM number	Associated syndrome (Phenotype MIM)	MONDO related-code	MONDO related-disease	ClinGene classification (Gene-Disease Validity)	ClinGene classification (Dosage Sensitivity)	MONDO related-code	MONDO related-disease	Notes
ADNP	20q13.13	AD	615873	Helsmoortel-van der Aa syndrome	MONDO:0014379	ADNP-related multiple congenital anomalies - intellectual disability - autism spectrum disorder	Definitive	HI score 3	MONDO:0014379	ADNP-related multiple congenital anomalies - intellectual disability - autism spectrum disorder	Obsessive-compulsive behavior, Autistic behavior, Stereotypy, Hyperactivity, Intellectual disability, Seizures, Muscular hypotonia, Global developmental delay,Abnormal heart morphology, Language impairment, Infantile onset, Small hand.
ANKRD11	16q24.3	AD	148050	KBG syndrome	MONDO:0007846	KBG syndrome	Definitive	HI score 3	MONDO:0007846	KBG syndrome	Microcephaly, Macrotia, Oligodontia, Cervical ribs, Rib fusion, Single transverse palmar crease, Syndactyly, Intellectual disability, Global developmental delay, Widely-spaced maxillary central incisors, Macrodontia, Radial deviation of finger, Clinodactyly.
AP1S2	Xp22.2	XLR	304340	Pettigrew syndrome	MONDO:0020119	X-linked syndromic intellectual disability	Definitive	HI score 3	MONDO:0010574	syndromic X-linked intellectual disability 5	Macrocephaly, Aplasia/Hypoplasia of the cerebellum, Poor speech, Muscular hypotonia, Intellectual disability, Aggressive behavior, Global developmental delay, Macrotia, Autistic behavior, High palate.
ARFGEF2	20q13.13	AR	608097	Periventricular heterotopia with microcephaly	MONDO:0011966	periventricular heterotopia with microcephaly, autosomal recessive	Strong	HI score 30	MONDO:0011966	periventricular heterotopia with microcephaly, autosomal recessive	Microcephaly, Progressive microcephaly, Poor eye contact, Intellectual disability, Seizures, Muscular hypotonia, Global developmental delay, Hypoplasia of the corpus callosum, Infantile onset.
ARID1B	6q25.3	AD	135900	Coffin-Siris syndrome 1	MONDO:0015452	Coffin-Siris syndrome	Definitive	HI score 3	MONDO:0007617	Coffin-Siris syndrome 1	Cleft palate, High palate, Microcephaly, Hearing impairment, Delayed eruption of teeth, Aggressive behavior, Autistic behavior, Intellectual disability, Seizures, Partial agenesis of the corpus callosum, Hypoplasia of the corpus callosum, Short distal phalanx of the 5th finger, Severe expressive language delay, Hypoplastic fifth fingernail,Postnatal growth retardation, Short distal phalanx of the…
ARX	Xp21.3	XLR/ XL	308350; 300215; 300419; 300215; 309510; 300004	Developmental and epileptic encephalopathy 1; Hydranencephaly with abnormal genitalia; Intellectual developmental disorder, X-linked 29; Lissencephaly, X-linked 2; Partington syndrome; Proud syndrome	MONDO:0100062; MONDO:0100148	developmental and epileptic encephalopathy; X-linked complex neurodevelopmental disorder	Definitive	HI score 3	MONDO:0010268	X-linked lissencephaly with abnormal genitalia	High palate, Microcephaly, Tapered finger, Seizures, Global developmental delay, Neonatal hypotonia,Overlapping toe, Intellectual disability, High palate, Seizures, Muscular hypotonia, Spasticity, Agenesis of corpus callosum, Specific learning disability, Lissencephaly, Severe global developmental delay, Profound global developmental delay, Delayed speech and language development, EEG abnormality.
ASH1L	1q22	AD	617796	Intellectual developmental disorder, autosomal dominant 52	MONDO:0800439	syndromic complex neurodevelopmental disorder	Definitive	HI score 3	MONDO:0100038	complex neurodevelopmental disorder	MCA/ID syndrome: Global developmental delay, Intellectual disability, Absent speech, Growth failure, Hypotonia, Bilateral cryptorchidism, Hypertelorism, Low set ears, Flat Nasal bridge, Short upturned nose, Short philtrum, Orofacial hypotonia, Open-mouth appearance, High arched palate, Down-turned corners of the mouth, Horizontal nistagmus, Strabismus, Sensorineural defness, Microcephaly, Skeleta…
ATRX	Xq21.1	XLR/XLD	300448; 301040; 309580	Alpha-thalassemia myelodysplasia syndrome, somatic; Alpha-thalassemia/impaired intellectual development syndrome; Intellectual disability-hypotonic facies syndrome, X-linked	MONDO:0016980	ATR-X-related syndrome	Definitive	HI score 3	MONDO:0010519	alpha thalassemia-X-linked intellectual disability syndrome	Microcephaly, Malar flattening, Sensorineural hearing impairment, Tapered finger, Intellectual disability, Seizures, Spasticity, Global developmental delay, Widely-spaced maxillary central incisors, Talipes equinovarus, Clinodactyly, Dolichocephaly, Paroxysmal bursts of laughter, Hyperactivity, Brachydactyly, Tapered finger, Slender finger, Seizures, Hyperreflexia,Widely-spaced maxillary central …
CASK	Xp11.4	XL/ XLR	300422; 300749; 300422	FG syndrome 4; Intellectual developmental disorder and microcephaly with pontine and cerebellar hypoplasia; Intellectual developmental disorder, with or without nystagmus	MONDO:0020119	X-linked syndromic intellectual disability	Definitive	HI score 3	MONDO:0010417	syndromic X-linked intellectual disability Najm type	Sensorineural hearing impairment, Intellectual disability, Seizures, Global developmental delay, Neonatal hypotonia, High palate, Microcephaly, Progressive microcephaly, Micrognathia, Macrotia, Sensorineural hearing impairment, Seizures, Spasticity, Generalized hypotonia, Muscle weakness, Absent speech, Muscular hypotonia of the trunk.
CDKL5	Xp22.13	XLD	300672	Developmental and epileptic encephalopathy 2	MONDO:0100039	CDKL5 disorder	Definitive	HI score 3	MONDO:0010396	developmental and epileptic encephalopathy, 2	Progressive microcephaly, Stereotypy, Poor eye contact, Tapered finger, Muscular hypotonia, Global developmental delay, Myoclonus, Short foot,Generalized myoclonic seizures, Intellectual disability, profound, Developmental regression, Infantile onset, Short palm, Infantile spasms, Small hand, Epileptic encephalopathy.
CHD8	14q11.2	AD	615032	Intellectual developmental disorder with autism and macrocephaly	MONDO:0100038	complex neurodevelopmental disorder	Definitive	HI score 3	MONDO:0100038	complex neurodevelopmental disorder	ID, Macrocephaly, Autism, Hypotonia, Speech delay, Tall stature, High BMI, Mild regression, Sleep problems, Gastrointestinal problems. Attention deficit and anxiety, Prominent forhead, wide set ears, full nasal tip, (Wang T. et al., 2016, PMID: 27824329; Barnard R. et al., 2015, PMID:26733790; Merner N. et al., 2016, PMID: 26789910)
CREBBP	16p13.3	AD	618332; 180849	Menke-Hennekam syndrome 1; Rubinstein-Taybi syndrome 1	MONDO:0019188	Rubinstein-Taybi syndrome	Definitive	HI score 3	MONDO:0008393	Rubinstein-Taybi syndrome due to CREBBP mutations	Narrow palate, High palate, Microcephaly, Retrognathia, Epicanthus, Low anterior hairline, Hypoplasia of the maxilla, Micrognathia, Hearing impairment, Dental crowding, Dental malocclusion, Autism, Stereotypy, Short attention span, Self-mutilation, Delayed speech and language development, Hyperactivity, Agoraphobia, Single transverse palmar crease, Syndactyly, Prominent fingertip pads, Intellectu…
CTNNB1	3p22.1	AD	615075	Neurodevelopmental disorder with spastic diplegia and visual defects	MONDO:0014035	severe intellectual disability-progressive spastic diplegia syndrome	Definitive	HI score 3	MONDO:0014035	severe intellectual disability-progressive spastic diplegia syndrome	Microcephaly,Intellectual disability, Muscular hypotonia, Global developmental delay, Hypoplasia of the corpus callosum, Neurological speech impairment, Infantile onset.
DEAF1	11p15.5	AD, AR	602635	Neurodevelopmental disorder with hypotonia, impaired expressive language, and with or without seizures; Vulto-van Silfout-de Vries syndrome	MONDO:0014035	severe intellectual disability-progressive spastic diplegia syndrome	Definitive	HI score 3	MONDO:0014035	severe intellectual disability-progressive spastic diplegia syndrome	Thick lower lip vermilion, Mandibular prognathia, Aggressive behavior, Mood swings, Poor eye contact, Sacral dimple, Intellectual disability, Global developmental delay, Gait disturbance, Tented upper lip vermilion, Horizontal eyebrow. Characteristic Rett-like stereotypes, involuntary body and facial movements, self-stimulatory behaviour, drooling and sleep disturbance.
DYRK1A	21q22.13	AD	600855	Intellectual developmental disorder, autosomal dominant 7	MONDO:0100038	complex neurodevelopmental disorder	Definitive	HI score 3	MONDO:0013578	DYRK1A-related intellectual disability syndrome	Microcephaly, Narrow forehead, Deeply set eye, Autism, Intellectual disability, Failure to thrive in infancy, Hallux valgus, Cerebral cortical atrophy, Febrile seizures, Severe global developmental delay.
EHMT1	9q34.3	AD	610253	Kleefstra syndrome 1	MONDO:0012455	Kleefstra syndrome	Definitive	HI score 3	MONDO:0027407	Kleefstra syndrome 1	Brachycephaly, Microcephaly, Malar flattening, Mandibular prognathia, Hearing impairment, Autism, Aggressive behavior, Obsessive-compulsive behavior, Stereotypy, Apathy, Delayed speech and language development, Single transverse palmar crease, Brachydactyly, Intellectual disability, Seizures, Muscular hypotonia,Talipes equinovarus, Persistence of primary teeth, Intellectual disability.
FMR1	Xq27.3	XLD	300624; 300623; 311360	Fragile X syndrome; Fragile X tremor/ataxia syndrome; Premature ovarian failure 1	MONDO:0010383	fragile X syndrome	Definitive	HI score 3	MONDO:0010383	fragile X syndrome	Depression, Dementia, Disinhibition, Anxiety, Dysarthria, Memory impairment, Diffuse cerebral atrophy, Obsessive-compulsive trait, Macrocephaly, Mandibular prognathia, Macrotia, Autism, Hyperactivity,Poor eye contact, Seizures, Intellectual disability.
FOXG1	14q12	AD	613454	Rett syndrome, congenital variant	MONDO:0100040	FOXG1 disorder	Definitive	HI score 3	MONDO:0100040	FOXG1 disorder	Progressive microcephaly, Poor eye contact, Seizures, Spasticity, Motor delay, Neonatal hypotonia, Talipes equinovarus, Pes planus, Hypoplasia of the corpus callosum, Apraxia, Athetosis, Drooling, EEG abnormality, Bruxism, Intellectual disability.
FOXP1	3p13	AD	613670	Intellectual developmental disorder with language impairment with or without autistic features	MONDO:0013352; MONDO:0005453	intellectual disability-severe speech delay-mild dysmorphism syndrome; congenital heart disease	Definitive; Disputed	HI score 3	MONDO:0013352	intellectual disability-severe speech delay-mild dysmorphism syndrome	Macrocephaly,Aggressive behavior, Stereotypy, Delayed speech and language development, Hyperactivity, Intellectual disability,Delayed gross motor development.
GATAD2B	1q21.3	AD	615074	GAND syndrome	MONDO:0014034	severe intellectual disability-poor language-strabismus-grimacing face-long fingers syndrome	Definitive	HI score 3	MONDO:0014034	severe intellectual disability-poor language-strabismus-grimacing face-long fingers syndrome	Inappropriate laughter, Global developmental delay, Neonatal hypotonia, Language impairment, severe intellectual disability.
GRIK2	6q16.3	AR; AD	611092; 619580	Intellectual developmental disorder, autosomal recessive 6; Neurodevelopmental disorder with impaired language and ataxia and with or without seizures;	MONDO:0100038	complex neurodevelopmental disorder (AD); complex neurodevelopmental disorder (AR)	Definitive; Moderate	HI score 30	MONDO:0012614	intellectual disability, autosomal recessive 6	Intellectual disability, Seizures, Global developmental delay, Dystonia, Myoclonus, Infantile onset.
GRIN2A	16p13.2	AD	245570	Epilepsy, focal, with speech disorder and with or without impaired intellectual development	MONDO:0100038	complex neurodevelopmental disorder	Definitive	HI score 3	MONDO:0100038	complex neurodevelopmental disorder	Delayed speech and language development, Intellectual disability, Seizures, Global developmental delay, Dysphasia, Aphasia, Attention deficit hyperactivity disorder, Agnosia, Speech apraxia, EEG with centrotemporal focal spike waves.
GRIN2B	12p13.1	AD	138252	Developmental and epileptic encephalopathy 27; Intellectual developmental disorder, autosomal dominant 6, with or without seizures	MONDO:0100038	complex neurodevelopmental disorder	Definitive	HI score 3	MONDO:0013509	intellectual disability, autosomal dominant 6	Behavioral abnormality, Intellectual disability, EEG abnormality, Seizures, Muscular hypotonia, Global developmental delay, Absent speech, Variable expressivity, Epileptic encephalopathy.
IL1RAPL1	Xp21.3-p21.2	XLR	300143	Intellectual developmental disorder, X-linked 21	MONDO:0019181	non-syndromic X-linked intellectual disability	Definitive	HI score 3	MONDO:0010256	intellectual disability, X-linked 21	Open mouth, Mandibular prognathia, Dental crowding, Autism, Hyperactivity, Seizures, Intellectual disability.
IQSEC2	Xp11.22	XLD	309530	Intellectual developmental disorder, X-linked 1	MONDO:0100148	X-linked complex neurodevelopmental disorder	Definitive	HI score 3	MONDO:0010656	intellectual disability, X-linked 1	Intellectual disability, Brachycephaly, Hypotonia, Poor speech, Self-injury, Strabismus, Hypermetropia.
KDM5C	Xp11.22	XLR	300534	Intellectual developmental disorder, X-linked syndromic, Claes-Jensen type	MONDO:0020119	X-linked syndromic intellectual disability	Definitive	HI score 3	MONDO:0020119	X-linked syndromic intellectual disability	High palate, Microcephaly, Macrocephaly, Facial hypotonia, Mandibular prognathia, Hypoplasia of the maxilla, Micrognathia, Macrotia,Diastema, Restlessness, Aggressive behavior, Low frustration tolerance, Pectus excavatum, Brachydactyly, Seizures,Talipes equinovarus, Short foot, High, narrow palate, Babinski sign, Intellectual disability, Short distal phalanx of finger.
MBD5	2q23.1	AD	156200	Intellectual developmental disorder, autosomal dominant 1	MONDO:0100038	complex neurodevelopmental disorder	Definitive	HI score 3	MONDO:0007974	intellectual disability, autosomal dominant 1	Microcephaly, Retrognathia, Short chin, Micrognathia, Widely spaced teeth, Aggressive behavior, Short attention span, Intellectual disability, Ataxia, Motor delay, Short foot,Febrile seizures, Language impairment, Microtia,Postnatal growth retardation, Self-injurious behavior.
MCPH1	8p23.1	AR	251200	Microcephaly 1, primary, autosomal recessive	MONDO:0100200	microcephaly with intellectual disability (AR)	Definitive	HI score 30	MONDO:0009617	microcephaly 1, primary, autosomal recessive	Microcephaly, Intellectual disability, Seizures, Small cerebral cortex, Increased rate of premature chromosome condensation, Short stature.
MECP2	Xq28	XLR/XLD	300496; 300673; 300055; 300260; 312750	{Autism susceptibility, X-linked 3}; Encephalopathy, neonatal severe; Intellectual developmental disorder, X-linked syndromic 13; Intellectual developmental disorder, X-linked syndromic, Lubs type; Rett syndrome; Rett syndrome, atypical; Rett syndrome, preserved speech variant	MONDO:0010726	Rett syndrome	Definitive	HI score 3	MONDO:0010726; MONDO:0010283	Rett syndrome; syndromic X-linked intellectual disability Lubs type	Abnormality of the dentition, High palate, Microcephaly, Facial hypotonia, Micrognathia, Macrotia, Delayed speech and language development, Seizures, Ataxia, Intellectual disability, Global developmental delay, EEG abnormality, Bruxism, Abnormality of the dentition, Brachycephaly, Microcephaly, Macrocephaly, Malar flattening, Facial hypotonia, Macrotia, Depression, Anxiety, Poor eye contact, Dysp…
MED13L	12q24.21	AD	616789	Impaired intellectual development and distinctive facial features with or without cardiac defects	MONDO:0000508	syndromic intellectual disability	Definitive	HI score 3	MONDO:0000508	syndromic intellectual disability	Autism, Ataxia, Dysarthria, Global developmental delay, Motor delay, Intellectual disability, Clinodactyly.
MEF2C	5q14.3	AD	613443	Chromosome 5q14.3 deletion syndrome; Neurodevelopmental disorder with hypotonia, stereotypic hand movements, and impaired language	MONDO:0100038	complex neurodevelopmental disorder	Definitive	HI score 3	MONDO:0013266	intellectual disability, autosomal dominant 20	Poor eye contact, Seizures, Muscular hypotonia, Motor delay, Intellectual disability, Epileptic encephalopathy.
NRXN1	2p16.3	AR	614332; 614325	{Schizophrenia, susceptibility to, 17}; Pitt-Hopkins-like syndrome 2	MONDO:0100038	complex neurodevelopmental disorder	Definitive	HI score 3	MONDO:0100038	complex neurodevelopmental disorder	Muscular hypotonia, Intellectual disability, Epileptic encephalopathy, Broad mouth, Breath-holding spells, Disturbed sleep-wake cycle.
OPHN1	Xq12	XLR	300486	Intellectual developmental disorder, X-linked syndromic, Billuart type	MONDO:0010337	X-linked intellectual disability-cerebellar hypoplasia syndrome	Definitive	HI score 3	MONDO:0010337	X-linked intellectual disability-cerebellar hypoplasia syndrome	Macrocephaly, Mandibular prognathia, Macrotia, Delayed speech and language development, Hyperactivity, Intellectual disability, Seizures, Muscular hypotonia, Spasticity, Global developmental delay, Cerebellar hypoplasia.
PHF21A	11p11.2	AD	618725	Intellectual developmental disorder with behavioral abnormalities and craniofacial dysmorphism with or without seizures	MONDO:0100038	complex neurodevelopmental disorder	Definitive	HI score 3	MONDO:0100038	complex neurodevelopmental disorder	Intellectual disability, craniofacial anomalies, microcephaly, brachycephaly, narrow nose, and downturned mouth, hypotonia, myopia. Autism spectrum disorder, epilepsy and overgrowth (Hamanaka K. et al, 2018, PMID: 30487643).
PHF8	Xp11.22	XLR	300263	Intellectual developmental disorder, X-linked syndromic, Siderius type	MONDO:0010286	syndromic X-linked intellectual disability Siderius type	Definitive	HI score 3	MONDO:0010286	syndromic X-linked intellectual disability Siderius type	Mild to borderline Intellectual disability, cleft lip and palate, synophrys and in 1 case preaxial polydactyly and cryptorchidism.
PQBP1	Xp11.23	XLR	309500	Renpenning syndrome	MONDO:0010653	Renpenning syndrome	Definitive	HI score 3	MONDO:0010653	Renpenning syndrome	Cleft palate, High palate, Brachycephaly, Microcephaly, Malar flattening, Micrognathia, Hearing impairment, Macrotia, Anxiety, ntellectual disability, Seizures, Spasticity, Clinodactyly of the 5th finger, Camptodactyly.
PTCHD1	Xp22.11	XLR	300830	{Autism, susceptibility to, X-linked 4}	MONDO:0019181	non-syndromic X-linked intellectual disability	Definitive	HI score 3	MONDO:0010440	autism, susceptibility to, X-linked 4	Intellectual disability, Global development delay, Motor tics , Aggressive behavior , Attention deficit-hyperactivity disorder , Hypotonia.
PTEN	10q23.31	AD, AR	158350; 605309	Cowden syndrome 1; Lhermitte-Duclos disease; Macrocephaly/autism syndrome	MONDO:0017623	PTEN hamartoma tumor syndrome	Definitive	HI score 3	MONDO:0017623	PTEN hamartoma tumor syndrome	High palate, Macrocephaly, Delayed speech and language development, Intellectual disability, Seizures, Muscular hypotonia, Delayed gross motor development, Macrodactyly, Hamartomatous polyposis, Thick corpus callosum, Hypoplasia of the maxilla, Micrognathia, Hearing impairment, Progressive macrocephaly, Absent thumb,Autism, Global developmental delay.
RAB39B	Xq28	XLR	300271; 311510	Intellectual developmental disorder, X-linked 72; Waisman syndrome	MONDO:0010709	early-onset parkinsonism-intellectual disability syndrome	Definitive	HI score 3	MONDO:0010289	intellectual disability, X-linked 72	Macrocephaly, Intellectual disability, Seizures, Neurological speech impairment. Waisman S. is characterized by early-onset Parkinson disease.
RAI1	17p11.2	AD	182290	Smith-Magenis syndrome	MONDO:0008434	Smith-Magenis syndrome	Definitive	HI score 3	MONDO:0008434	Smith-Magenis syndrome	Abnormality of the dentition, Oral cleft, Brachycephaly, Malar flattening, Mandibular prognathia, Hearing impairment, Deeply set eye, Stereotypy, Self-mutilation, Delayed speech and language development, Hyperactivity, Intellectual disability, Seizures, Global developmental delay, Generalized hypotonia, EEG abnormality, Sleep disturbance, Impaired pain sensation.
RPS6KA3	Xp22.12	XLD	303600; 300844	Coffin-Lowry syndrome; Intellectual developmental disorder, X-linked 19	MONDO:0010561	Coffin-Lowry syndrome	Definitive	HI score 3	MONDO:0010561	Coffin-Lowry syndrome	Dental crowding, Delayed speech and language development, Intellectual disability, Muscular hypotonia, Motor delay, Mandibular prognathia, Sensorineural hearing impairment, Hypodontia, Widely spaced teeth, Dental malocclusion, Tapered finger, Seizures, Hyperconvex fingernails, Short metacarpal.
SATB2	2q33.1	AD	612313	Glass syndrome	MONDO:0100147	SATB2 associated disorder	Definitive	HI score 3	MONDO:0100147	SATB2 associated disorder	Cleft palate, High palate, Microcephaly, Malar flattening, Long face, Micrognathia, Oligodontia, Dental crowding, Conical tooth, Aggressive behavior, Delayed speech and language development, Hyperactivity, Arachnodactyly, Intellectual disability, Seizures, Global developmental delay, Talipes equinovarus, Camptodactyly, Happy demeanor.
SCN2A	2q24.3	AD	613721; 618924; 607745	Developmental and epileptic encephalopathy 11; Episodic ataxia, type 9; Seizures, benign familial infantile, 3	MONDO:0100038	complex neurodevelopmental disorder	Definitive	HI score 3	MONDO:0100038	complex neurodevelopmental disorder	Normal interictal EEG, Generalized tonic-clonic seizures with focal onset, Focal seizures, Dialeptic seizures, Focal seizures, afebril, Global developmental delay, Generalized tonic-clonic seizures, Status epilepticus, Spastic tetraplegia, Infantile onset, Variable expressivity, Epileptic encephalopathy.
SETBP1	18q12.3	AD	616078; 269150	Intellectual developmental disorder, autosomal dominant 29; Schinzel-Giedion midface retraction syndrome	MONDO:0100038; MONDO:0010010	complex neurodevelopmental disorder; Schinzel-Giedion syndrome	Definitive	HI score 3	MONDO:0014482	intellectual disability, autosomal dominant 29	Postaxial hand polydactyly, Intellectual disability, Seizures, Hypoplasia of the corpus callosum, Postnatal growth retardation, Short distal phalanx of finger, Short 1st metacarpal, Midface retrusion, Narrow palate, High palate, Brachycephaly, Dental crowding, Motor delay, Absent speech, Attention deficit hyperactivity disorder.
SHANK2	11q13.3-q13.4	AD	613236	{Autism susceptibility 17}	MONDO:0100038	complex neurodevelopmental disorder	Definitive	HI score 3	MONDO:0100038	complex neurodevelopmental disorder	Mental retardation, autism
SHANK3	22q13.33	AD	613950; 606232	{Schizophrenia 15}; Phelan-McDermid syndrome	MONDO:0011652	Phelan-McDermid syndrome	Definitive	HI score 3	MONDO:0011652	Phelan-McDermid syndrome	Abnormality of the dentition, High palate, Microcephaly, Macrocephaly, Dolichocephaly, Malar flattening, Hearing impairment, Macrotia, Dental malocclusion,Autism, Aggressive behavior, Delayed speech and language development, Poor eye contact, Seizures, Global developmental delay, Hyporeflexia, Motor delay, Generalized hypotonia, Intellectual disability, Clinodactyly of the 5th finger, 2-3 toe syn…
SLC6A1	3p25.3	AD	616421	Myoclonic-atonic epilepsy	-	-	-	HI score 3	MONDO:0100038	complex neurodevelopmental disorder	Ataxia, Tremor, Absence seizures, Scoliosis.
SLC9A6	Xq26.3	XL	300243	Intellectual developmental disorder, X-linked syndromic, Christianson type	MONDO:0010278	Christianson syndrome	Definitive	HI score 3	MONDO:0010278	Christianson syndrome	Mandibular prognathia, Macrotia, Adducted thumb, Slender finger, Muscular hypotonia, Global developmental delay, Absent speech, Intellectual disability, Photosensitive tonic-clonic seizures, happy demeanor.
SYNGAP1	6p21.32	AD	612621	Intellectual developmental disorder, autosomal dominant 5	MONDO:0100038	complex neurodevelopmental disorder	Definitive	HI score 3	MONDO:0100038	complex neurodevelopmental disorder	Microcephaly,Autistic behavior, Intellectual disability, Seizures, Muscular hypotonia, Global developmental delay, Motor delay, EEG abnormality, Developmental regression, Language impairment, Epileptic encephalopathy.
TBR1	2q24.2	AD	606053	Intellectual developmental disorder with autism and speech delay	MONDO:0100038	complex neurodevelopmental disorder	Definitive	HI score 3	MONDO:0100038	complex neurodevelopmental disorder	Autism spectrum disorder, Camptodactyly of finger, Severe global developmental delay, Small face, Short neck, Autistic behavior, Bullet-shaped distal phalanx of the hallux, Intellectual disability, Seizures, Hand clenching, Growth delay, Neonatal hypotonia, Toe syndactyly, Cleft palate.
TCF4	18q21.2	AD	613267; 610954	Corneal dystrophy, Fuchs endothelial, 3; Pitt-Hopkins syndrome	MONDO:0012589	Pitt-Hopkins syndrome	Definitive	HI score 3	MONDO:0012589	Pitt-Hopkins syndrome	Microcephaly, Widely spaced teeth, Aggressive behavior, Single transverse palmar crease, Tapered finger, Seizures, Muscular hypotonia, Motor delay, Encephalopathy, Absent speech, Pes planus, Narrow foot, Hypoplasia of the corpus callosum, Incoordination, Dysautonomia, Intellectual disability, Clinodactyly.
TRIO	5p15.2	AD	617061; 618825	Intellectual developmental disorder, autosomal dominant 44, with microcephaly; Intellectual developmental disorder, autosomal dominant 63, with macrocephaly	MONDO:0000508	syndromic intellectual disability	Definitive	HI score 3	MONDO:0014892	micrognathia-recurrent infections-behavioral abnormalities-mild intellectual disability syndrome	Global developmental delay, Microcephaly, mild ID, Behavioural difficulties, Seizures, Ataxia, Pain insensitivity, Dismorphisms and digital abnormalities (Pengelly et al., 2016, PMID: 27418539 ; Ba et al., 2015, PMID: 26721934), Poor speech, Brachydactyly , Clinodactyly, Dental crowding, Synophrys.
TUSC3	8p22	AR	611093	Intellectual developmental disorder, autosomal recessive 7	MONDO:0001071	intellectual disability	Definitive	HI score 30	MONDO:0001071	intellectual disability	Intellectual disability
UBE3A	15q11.2	AD	105830	Angelman syndrome	MONDO:0007113	Angelman syndrome	Definitive	HI score 3	MONDO:0007113	Angelman syndrome	Brachycephaly, Mandibular prognathia, Hypoplasia of the maxilla, Widely spaced teeth, Paroxysmal bursts of laughter, Hyperactivity, Seizures, Muscular hypotonia, Global developmental delay, Motor delay, Absent speech, EEG abnormality, Postnatal microcephaly, Intellectual disability.
WAC	10p12.1	AD	616708	Desanto-Shinawi syndrome	MONDO:0018760	DeSanto-Shinawi syndrome	Definitive	HI score 3	MONDO:0014741	DeSanto-Shinawi syndrome due to WAC point mutation	Hearing impairment, Seizures, Global developmental delay, Strabismus, Full cheeks, Hypertelorism, Flat nasal bridge, Short neck, Brachycephaly.
